# Supplementary material for: Magnetic Polypyrrole-Gelatin-Barium Ferrite Cryogel as an Adsorbent for Chromium (VI) Removal
Source: Gels. 2023 Oct 23;9(10):840. doi: 10.3390/gels9100840 (PMC10606301; doi:10.3390/gels9100840)
Supplement: Supplementary file 1 [file gels-09-00840-s001.zip]

Archive with 1 entries (1 files):
- gels-2663598-supplementary.pdf
